# Supplementary material for: Correlation measurement of propagating microwave photons at millikelvin
Source: Nat Commun. 2025 Apr 24;16:3875. doi: 10.1038/s41467-025-59230-2 (PMC12022262; doi:10.1038/s41467-025-59230-2)
Supplement: Supplementary file 3 — Source Data [file 41467_2025_59230_MOESM3_ESM.zip]

Archive with 64 entries (60 files):
- Source_Data/
- Source_Data/bolometer_g2_fig1.py
- __MACOSX/Source_Data/._bolometer_g2_fig1.py
- Source_Data/bolometer_g2_fig4.py
- __MACOSX/Source_Data/._bolometer_g2_fig4.py
- Source_Data/.DS_Store
- __MACOSX/Source_Data/._.DS_Store
- Source_Data/bolometer_g2_ext_fig.py
- __MACOSX/Source_Data/._bolometer_g2_ext_fig.py
- Source_Data/output/
- Source_Data/__pycache__/
- __MACOSX/Source_Data/.___pycache__
- Source_Data/bolometer_g2_fig_utils.py
- __MACOSX/Source_Data/._bolometer_g2_fig_utils.py
- Source_Data/bolometer_data/
- __MACOSX/Source_Data/._bolometer_data
- Source_Data/readme.txt
- __MACOSX/Source_Data/._readme.txt
- Source_Data/bolometer_g2_fig3.py
- __MACOSX/Source_Data/._bolometer_g2_fig3.py
- Source_Data/bolometer_g2_fig2.py
- __MACOSX/Source_Data/._bolometer_g2_fig2.py
- Source_Data/output/bolometer_g2_ext_fig.pdf
- __MACOSX/Source_Data/output/._bolometer_g2_ext_fig.pdf
- Source_Data/output/bolometer_g2_fig4.pdf
- __MACOSX/Source_Data/output/._bolometer_g2_fig4.pdf
- Source_Data/output/bolometer_g2_fig1.pdf
- __MACOSX/Source_Data/output/._bolometer_g2_fig1.pdf
- Source_Data/output/bolometer_g2_fig3.pdf
- __MACOSX/Source_Data/output/._bolometer_g2_fig3.pdf
- Source_Data/output/bolometer_g2_fig2.pdf
- __MACOSX/Source_Data/output/._bolometer_g2_fig2.pdf
- Source_Data/__pycache__/bolometer_g2_fig_utils.cpython-311.pyc
- __MACOSX/Source_Data/__pycache__/._bolometer_g2_fig_utils.cpython-311.pyc
- Source_Data/bolometer_data/fit_thermal.nc
- __MACOSX/Source_Data/bolometer_data/._fit_thermal.nc
- Source_Data/bolometer_data/raw_thermal.nc
- __MACOSX/Source_Data/bolometer_data/._raw_thermal.nc
- Source_Data/bolometer_data/init_guess_coh.npy
- __MACOSX/Source_Data/bolometer_data/._init_guess_coh.npy
- Source_Data/bolometer_data/init_guess_thcoh.npy
- __MACOSX/Source_Data/bolometer_data/._init_guess_thcoh.npy
- Source_Data/bolometer_data/raw_thermalcoherent.nc
- __MACOSX/Source_Data/bolometer_data/._raw_thermalcoherent.nc
- Source_Data/bolometer_data/raw_vna_1b.nc
- __MACOSX/Source_Data/bolometer_data/._raw_vna_1b.nc
- Source_Data/bolometer_data/init_guess_th.npy
- __MACOSX/Source_Data/bolometer_data/._init_guess_th.npy
- Source_Data/bolometer_data/raw_bg.nc
- __MACOSX/Source_Data/bolometer_data/._raw_bg.nc
- Source_Data/bolometer_data/raw_coherent.nc
- __MACOSX/Source_Data/bolometer_data/._raw_coherent.nc
- Source_Data/bolometer_data/raw_vna_1c.nc
- __MACOSX/Source_Data/bolometer_data/._raw_vna_1c.nc
- Source_Data/bolometer_data/fit_coherent.nc
- __MACOSX/Source_Data/bolometer_data/._fit_coherent.nc
- Source_Data/bolometer_data/fit_thermalcoherent.nc
- __MACOSX/Source_Data/bolometer_data/._fit_thermalcoherent.nc
- Source_Data/bolometer_data/fit_2.nc
- __MACOSX/Source_Data/bolometer_data/._fit_2.nc
- Source_Data/bolometer_data/raw_vna_1a.nc
- __MACOSX/Source_Data/bolometer_data/._raw_vna_1a.nc
- Source_Data/bolometer_data/scaling_factors.nc
- __MACOSX/Source_Data/bolometer_data/._scaling_factors.nc
