# Supplementary material for: Correlation measurement of propagating microwave photons at millikelvin
Source: Nat Commun. 2025 Apr 24;16:3875. doi: 10.1038/s41467-025-59230-2 (PMC12022262; doi:10.1038/s41467-025-59230-2)
Supplement: Supplementary file 3 — Source Data [file 41467_2025_59230_MOESM3_ESM.zip › Source_Data/bolometer_g2_fig1.py]

import matplotlib.pyplot as plt
import xarray as xr
import numpy as np
from scipy.optimize import curve_fit

import os
dir_code = os.getcwd()
os.chdir(dir_code)

from bolometer_g2_fig_utils import generate_cmap, Cauchy, dBm2W

#%%

cmap = generate_cmap(50)
cm = 1/2.54
plt.rcParams.update({'font.size':7})

#%%

ds_1a = xr.open_dataset('bolometer_data/raw_vna_1a.nc', engine = 'h5netcdf')
ds_1a.close()
p_1a = np.poly1d(np.polyfit(dBm2W(ds_1a.Pp), ds_1a.fp[np.abs(ds_1a).argmin('fp').signal.data]/1e6, 3))

ds_1b = xr.open_dataset('bolometer_data/raw_vna_1b.nc', engine = 'h5netcdf')
ds_1b.close()
p_1b, _ = curve_fit(Cauchy, ds_1b.fh, ds_1b.fp[np.abs(ds_1b).argmin('fp').signal.data], 
                    p0=[8.42e9, 133e6, -12e6, 520e6], bounds=([8.3e9, 0, -20e6, 500e6], [8.5e9, 5e8, 0, 530e6]))

ds_1c = xr.open_dataset('bolometer_data/raw_vna_1c.nc', engine = 'h5netcdf')
ds_1c.close()
p_1c = np.poly1d(np.polyfit(dBm2W(ds_1c.Ph), ds_1c.fp[np.abs(ds_1c).argmin('fp').signal.data]/1e6, 3))

#%%

vmin = -5
vmax = 1
n_xaxis = 1001

#%%

fig = plt.figure(figsize = (18*cm, 6*cm))
grid = plt.GridSpec(1, 3, wspace = 0.13, hspace = 0.0, width_ratios = (1, 1, 1.25))
axs = [plt.subplot(grid[0, 0]), plt.subplot(grid[0, 1]), plt.subplot(grid[0, 2])]

z_1a = np.abs(ds_1a.signal)
z_1a_dB = 10*np.log10(z_1a/np.max(z_1a))

for num_z, val_z in enumerate(z_1a):
    val_z2 = val_z/val_z[-1]
    z_1a[num_z] = val_z2
    z_1a_dB[num_z] = 10*np.log10(val_z2)

fig_1a = axs[0].pcolormesh(ds_1a.Pp, ds_1a.fp/1e6, z_1a_dB.T, vmin = vmin, vmax = vmax, cmap = 'magma', rasterized = True)
x_1a = np.linspace(ds_1a.Pp[0], ds_1a.Pp[-1], n_xaxis)
axs[0].plot(x_1a, p_1a(dBm2W(x_1a)), 'w', linewidth = 0.5, label = 'Cubic fit')
axs[0].set_xticks([-60, -40, -20], [-140, -120, -100])
axs[0].set_yticks([ds_1a.fp[0]/1e6, np.median(ds_1a.fp)/1e6, ds_1a.fp[-1]/1e6])
axs[0].set_xlim(ds_1a.Pp[0], ds_1a.Pp[-1])
axs[0].set_ylim(ds_1a.fp[0]/1e6, ds_1a.fp[-1]/1e6)
axs[0].set_ylabel(r'$f_\mathrm{p}$ (MHz)')
axs[0].set_xlabel(r'$P_\mathrm{p}$ (dBm)')

z_1b = np.abs(ds_1b.signal)
z_1b_dB = 10*np.log10(z_1b/np.max(z_1b))

for num_z, val_z in enumerate(z_1b):
    val_z2 = val_z/val_z[-1]
    z_1b[num_z] = val_z2
    z_1b_dB[num_z] = 10*np.log10(val_z2)

fig_1b = axs[1].pcolormesh(ds_1b.fh/1e9, ds_1b.fp/1e6, z_1b_dB.T, vmin = vmin, vmax = vmax, cmap = 'magma', rasterized = True)
x_1b = np.linspace(ds_1b.fh[0], ds_1b.fh[-1], n_xaxis)
axs[1].plot(x_1b/1e9, Cauchy(x_1b, *p_1b)/1e6, 'w', linewidth = 0.5)
axs[1].set_xlabel(r'$f_\mathrm{h}$ (GHz)')
axs[1].set_xticks([ds_1b.fh[0]/1e9, np.median(ds_1b.fh)/1e9, ds_1b.fh[-1]/1e9])
axs[1].text(8.43, 528.5, r'$P_\mathrm{p} = -120$ dBm', color = 'w')
axs[1].text(8.43, 527, r'$P_\mathrm{h} = -108$ dBm', color = 'w')
axs[1].set_yticks([ds_1a.fp[0]/1e6, np.median(ds_1a.fp)/1e6, ds_1a.fp[-1]/1e6], labels = [])
axs[1].set_xlim(ds_1b.fh[0]/1e9, ds_1b.fh[-1]/1e9)
axs[1].set_ylim(ds_1b.fp[0]/1e6, ds_1b.fp[-1]/1e6)

z_1c = np.abs(ds_1c.signal)
z_1c_dB = 10*np.log10(z_1c/np.max(z_1c))

for num_z, val_z in enumerate(z_1c):
    val_z2 = val_z/val_z[-1]
    z_1c[num_z] = val_z2
    z_1c_dB[num_z] = 10*np.log10(val_z2)

fig_1c = axs[2].pcolormesh(ds_1c.Ph, ds_1c.fp/1e6, z_1c_dB.T, vmin = vmin, vmax = vmax, cmap = 'magma', rasterized = True)
x_1c = np.linspace(ds_1c.Ph[0], ds_1c.Ph[-1], n_xaxis)
axs[2].plot(x_1c, p_1c(dBm2W(x_1c)), 'w', linewidth = 0.5)
axs[2].set_xlabel(r'$P_\mathrm{h}$ (dBm)')
axs[2].set_xticks([-47, -33, -19], [-135, -121, -107])
axs[2].text(-32.5, 528.5, r'$P_\mathrm{p} = -120$ dBm', color = 'w')
axs[2].set_yticks([ds_1a.fp[0]/1e6, np.median(ds_1a.fp)/1e6, ds_1a.fp[-1]/1e6], labels = [])
axs[2].set_xlim(ds_1c.Ph[0], ds_1c.Ph[-1])
axs[2].set_ylim(ds_1c.fp[0]/1e6, ds_1c.fp[-1]/1e6)

cbar = plt.colorbar(fig_1c)
cbar.ax.set_yticks([-5, 1], labels=['-5', '1'])
cbar.ax.set_ylabel(r'$|S_{11}^{\rm raw}|$ (dB)', labelpad = -5.5)

fig.align_labels()
grid.tight_layout(fig)

plt.savefig('output/bolometer_g2_fig1.pdf', bbox_inches = 'tight', format = 'pdf', dpi = 400)

plt.show()
