# Supplementary material for: Correlation measurement of propagating microwave photons at millikelvin
Source: Nat Commun. 2025 Apr 24;16:3875. doi: 10.1038/s41467-025-59230-2 (PMC12022262; doi:10.1038/s41467-025-59230-2)
Supplement: Supplementary file 3 — Source Data [file 41467_2025_59230_MOESM3_ESM.zip › Source_Data/bolometer_g2_fig4.py]

import matplotlib.pyplot as plt
import xarray as xr
import numpy as np

import os
dir_code = os.getcwd()
os.chdir(dir_code)

from bolometer_g2_fig_utils import generate_cmap, generate_cidx, T2n

import scipy.constants as con

#%%

cmap = generate_cmap(50)
cm = 1/2.54
plt.rcParams.update({'font.size':7})

#%%

ds_thcoh = xr.open_dataset('bolometer_data/raw_thermalcoherent.nc', engine='h5netcdf')
ds_thcoh.close()

fit_result_thcoh = xr.open_dataset('bolometer_data/fit_thermalcoherent.nc', engine='h5netcdf')
fit_result_thcoh.close()

scaling_factors = xr.open_dataset('bolometer_data/scaling_factors.nc', engine='h5netcdf')
scaling_factors.close()

#%%

r1 = scaling_factors.r1.item()
r2 = scaling_factors.r2.item()
r3 = scaling_factors.r3.item()
r4 = scaling_factors.r4.item()

T = ds_thcoh.T_heater.data
T_mxc = ds_thcoh.T_mxc.data
P = ds_thcoh.P.data
P_dBm = np.round(10*np.log10(P) + 10, 2) - 88

n_th = r1 * T2n(T)
n_coh = r2 * r1 * P
n_bath = r4 * T2n(T_mxc)  
sigma_thcoh = r3*np.array(fit_result_thcoh['sigma'])

T_colors = generate_cidx(ds_thcoh.T_heater)

P_th_sample = n_th * (con.h*8.427707720547543e9) * 133e6
P_coh_sample = n_coh * (con.h*8.427707720547543e9) * 133e6
P_bath = 4e3 * n_bath * (con.h*8.427707720547543e9) * 133e6

#%%

fig = plt.figure(figsize = (9*cm, 9*cm))
grid = plt.GridSpec(1, 1, wspace = 0, hspace = 0)
axs = [plt.subplot(grid[0, 0]), fig.add_axes([0.52, 0.44, 0.42, 0.36])]

for i, _ in enumerate(n_th):
    n = n_th[i] + n_coh
    axs[0].scatter(n, (sigma_thcoh[i, :]**2 + n**2 - n)/n**2, s = 25, marker = 'o', color = cmap[T_colors[i]], edgecolor = 'w')
    axs[1].scatter(n, sigma_thcoh[i, :]**2, s = 20, marker = 'o', color = cmap[T_colors[i]], edgecolor = 'w') 
for i, _ in enumerate(n_coh):
    n = np.linspace(n_th[0], n_th[-1], 1001) + n_coh[i]
    m = np.linspace(n_th[0], n_th[-1], 1001)
    axs[0].plot(n, (n + m**2 + n**2 - n)/n**2, color = 'k', linewidth = 0.7)
    axs[1].plot(n, n + m**2, color = 'k', linewidth = 0.7)
    axs[0].text(n[0] - 0.4, 0.78, f'{P_dBm[i]:.2f}', rotation = 90)
axs[0].text(n[-1] - 3, 0.86, r'$P_{\rm h}$', rotation = 90)
axs[0].text(n[-1] - 2, 0.81, '(dBm)', rotation = 90)

axs[0].set_xlim(-1.5, 26.5)
axs[0].set_xticks([0, 5, 10, 15, 20, 25])
axs[0].set_ylim(0.75, 2.05)
axs[0].set_yticks([1, 1.2, 1.4, 1.6, 1.8, 2.0])
axs[0].set_xlabel(r'$\langle \hat{n}\rangle$ [(s $\times$ Hz$)^{-1}$]')
axs[0].set_ylabel(r'$g^{(2)}(0)$')

ax2 = axs[0].twiny()
ax2.xaxis.set_label_position("top")
ax2.set_xlim(-1.5, 26.5)
P_ticks = ["%.2f" % x for x in np.array([0, 5, 10, 15, 20, 25]) * (con.h*8.427707720547543e9) * 133e6 * 1e15]
ax2.set_xticks([0, 5, 10, 15, 20, 25], P_ticks)
ax2.set_xlabel(r'$P_{\rm h}$ (fW)')

axs[1].set_xlim(-1.5, 26.5)
axs[1].set_xticks([0, 25])
axs[1].set_ylim(-6, 46)
axs[1].set_yticks([0, 40])
axs[1].set_xlabel(r'$\langle \hat{n} \rangle$', labelpad = -6)
axs[1].set_ylabel(r'$(\Delta n)^2$', labelpad = -8)

ax2 = axs[1].twiny()
ax2.xaxis.set_label_position("top")
ax2.set_xlim(-1.5, 26.5)
P_ticks = ["%.2f" % x for x in np.array([0, 25]) * (con.h*8.427707720547543e9) * 133e6 * 1e15]
ax2.set_xticks([0, 25], P_ticks)
ax2.set_xlabel(r'$P_{\rm h}$', labelpad = -6)

cax = axs[1].inset_axes([0.47, 0.05, 0.48, 0.03])
[i.set_linewidth(0.5) for i in cax.spines.values()]
cax.imshow([cmap], extent=[-0, 24.5, 0.5, -0.5])
cax.tick_params(pad = 2)
cax.xaxis.set_tick_params(width = 0.5)
cax.yaxis.set_tick_params(width = 0.5)
cax.set_yticks([])
cax.set_xticks([0, 24.5], labels=['0', format(T[-1], '.0f')])
cax.set_xlabel(r'$T\,({\rm K})$', labelpad = -5.5)
cax.xaxis.set_ticks_position('top')
cax.xaxis.set_label_position('top') 


fig.align_labels()
grid.tight_layout(fig)
plt.savefig('output/bolometer_g2_fig4.pdf', bbox_inches='tight', format='pdf', dpi=400)

plt.show()
