# Supplementary material for: Correlation measurement of propagating microwave photons at millikelvin
Source: Nat Commun. 2025 Apr 24;16:3875. doi: 10.1038/s41467-025-59230-2 (PMC12022262; doi:10.1038/s41467-025-59230-2)
Supplement: Supplementary file 3 — Source Data [file 41467_2025_59230_MOESM3_ESM.zip › Source_Data/bolometer_g2_ext_fig.py]

import matplotlib.pyplot as plt
import matplotlib.gridspec as gridspec
from matplotlib.patches import ConnectionPatch
import xarray as xr
import numpy as np

import os
dir_code = os.getcwd()
os.chdir(dir_code)

from bolometer_g2_fig_utils import generate_cmap, generate_cidx, my_fun_bg, my_fun_bolometer, my_fun

#%%

cmap = generate_cmap(50)
cm = 1/2.54
plt.rcParams.update({'font.size':7})

#%%

ds_bg = xr.open_dataarray('bolometer_data/raw_bg.nc', engine='h5netcdf')
ds_bg.close()

ds_th = xr.open_dataset('bolometer_data/raw_thermal.nc', engine='h5netcdf')
ds_th.close()

ds_coh = xr.open_dataset('bolometer_data/raw_coherent.nc', engine='h5netcdf')
ds_coh.close()

fit_result_th = xr.open_dataset('bolometer_data/fit_thermal.nc', engine='h5netcdf')
fit_result_th.close()

fit_result_coh = xr.open_dataset('bolometer_data/fit_coherent.nc', engine='h5netcdf')
fit_result_coh.close()

#%%

idx = 2
wp = np.linspace(500, 540, 1001)
s_coh_bolometer = my_fun_bolometer(wp, fit_result_coh['wr'].data[idx], fit_result_coh['phir'].data[idx], fit_result_coh['gi'].data[idx], 
                                   fit_result_coh['ge'].data[idx], fit_result_coh['sigma'].data[idx], fit_result_coh['A'].data[idx])
s_coh_bg = my_fun_bg(wp, fit_result_coh['c'].data[idx], fit_result_coh['phi0'].data[idx], fit_result_coh['A0'].data[idx], 
                     fit_result_coh['wa1'].data[idx], fit_result_coh['gc1'].data[idx], fit_result_coh['g1'].data[idx],
                     fit_result_coh['phi1'].data[idx])
s_coh = my_fun(wp, fit_result_coh['c'].data[idx], fit_result_coh['phi0'].data[idx], fit_result_coh['A0'].data[idx], 
                  fit_result_coh['wr'].data[idx], fit_result_coh['wa1'].data[idx], fit_result_coh['gi'].data[idx],
                  fit_result_coh['ge'].data[idx], fit_result_coh['gc1'].data[idx], fit_result_coh['g1'].data[idx],
                  fit_result_coh['phir'].data[idx], fit_result_coh['phi1'].data[idx], fit_result_coh['sigma'].data[idx],
                  fit_result_coh['A'].data[idx])

T = ds_th.T_heater
T_colors = generate_cidx(T)

#%%

fig = plt.figure(figsize = (18.4*cm, 12*cm))
grid = plt.GridSpec(2, 1, wspace = 0.01, hspace = 0.01, height_ratios = (1, 4))
gr = gridspec.GridSpecFromSubplotSpec(1, 3, subplot_spec = grid[1], wspace = 0.3, width_ratios = (1, 1, 1))
gr1 = gridspec.GridSpecFromSubplotSpec(3, 1, subplot_spec = gr[0], hspace = 0.05, wspace = 0.5, height_ratios = (2, 2, 0.7))
gr2 = gridspec.GridSpecFromSubplotSpec(3, 1, subplot_spec = gr[1], hspace = 0.05, wspace = 0.5, height_ratios = (2, 2, 0.7))
gr3 = gridspec.GridSpecFromSubplotSpec(4, 1, subplot_spec = gr[2], hspace = 0.05, wspace = 0.5)

ax0 = plt.subplot(grid[0])

ax11 = plt.subplot(gr1[0])
ax12 = plt.subplot(gr1[1])

ax21 = plt.subplot(gr2[0])
ax22 = plt.subplot(gr2[1])

ax31 = plt.subplot(gr3[0])
ax32 = plt.subplot(gr3[1])
ax33 = plt.subplot(gr3[2])
ax34 = plt.subplot(gr3[3])

ax4 = plt.subplot(gr2[2])
ax4.axis('off')

ax0.plot(ds_bg.VNA_ch1_ch1_frequency*1e-6, 2*np.abs(ds_bg[1]), color = cmap[T_colors[0]], linewidth = 1.5)
ax0.axvspan(500, 540, color='gray', alpha = 0.3, linewidth = 0)
ax0.set_xlim(377, 703)
ax0.set_xticks([380, 420, 460, 500, 540, 580, 620, 660, 700])
ax0.set_ylim(1.8, 20.2)
ax0.set_yticks([3, 11, 19])
ax0.set_ylabel(r'$|S_{11}^{\rm raw}|$ (arb. units)')

ax11.scatter(ds_coh.f*1e-6, np.abs(ds_coh.signal[idx]), color = cmap[T_colors[0]], marker = 'o', s = 20, edgecolors = 'white', linewidth = 0.5)
ax11.plot(wp, np.abs(s_coh), color = cmap[T_colors[-1]], linewidth = 1, zorder = 100)
ax11.set_xlim(497, 543)
ax11.set_xticks([])
ax11.set_ylim(1.8, 16.2)
ax11.set_yticks([3, 9, 15])
ax11.set_ylabel(r'$|S_{11}^{\rm raw}|$ (arb. units)')

ax12.scatter(ds_coh.f*1e-6, np.unwrap(np.angle(ds_coh.signal[idx])) + np.pi, color = cmap[T_colors[0]], marker = 'o', s = 20, edgecolors = 'white', linewidth = 0.5)
ax12.plot(wp, np.unwrap(np.angle(s_coh)) - np.pi, color = cmap[T_colors[-1]], linewidth = 1, zorder = 100)
ax12.set_xlim(497, 543)
ax12.set_xticks([500, 520, 540])
ax12.set_ylim(-1, 14)
ax12.set_yticks([0, 2*np.pi, 4*np.pi], labels=['0', r'$2\pi$', r'$4\pi$'])
ax12.set_xlabel(r'$f_{\rm p}$ (MHz)')
ax12.set_ylabel(r'$\angle S_{11}^{\rm raw}$ (rad)')

ax21.plot(wp, np.abs(s_coh_bolometer), color = cmap[T_colors[-1]], linewidth = 1, label = 'Signal')
ax21.set_xlim(497, 543)
ax21.set_xticks([])
ax21.set_ylim(0.6, 1.2)
ax21.set_yticks([0.7, 1.1])
ax21.set_ylabel(r'$|S_{11}^{\rm ave}(f_{\rm p})|$ (arb. units)')

ax22.plot(wp, np.abs(s_coh_bg), color = cmap[T_colors[-1]], linewidth = 1, label = 'Transfer function')
ax22.set_xlim(497, 543)
ax22.set_ylim(1.8, 16.2)
ax22.set_yticks([3, 15])
ax22.set_xticks([500, 520, 540])
ax22.set_xlabel(r'$f_{\rm p}$ (MHz)')
ax22.set_ylabel(r'$|H_{\rm b}(f_{\rm p})|$ (arb. units)')

ax31.scatter(fit_result_th['wr'], (2*np.pi) * fit_result_th['ge'], color = cmap[T_colors], marker = 'o', s = 20, edgecolors = 'white', linewidth = 0.55)
ax31.scatter(fit_result_coh['wr'], (2*np.pi) * fit_result_coh['ge'], color = 'k', marker = 'v', s = 25, edgecolors = 'white', linewidth = 0.5)
ax31.scatter(fit_result_coh['wr'][idx], (2*np.pi) * fit_result_coh['ge'][idx], color = 'white', marker = 'v', s = 25, 
             edgecolors = cmap[T_colors[-1]], linewidth = 0.75)
ax31.vlines(fit_result_coh['wr'][idx], -1, 1e3, color = cmap[T_colors[-1]], linewidth = 0.75, linestyle = 'dashed')
ax31.scatter(-1, -1, color = 'white', marker = 'v', s = 25, edgecolors = 'k', linewidth = 0.75, label = 'Coherent')
ax31.scatter(-1, -1, color = 'white', marker = 'o', s = 20, edgecolors = 'k', linewidth = 0.75, label = 'Thermal')
ax31.set_xlim(505, 535)
ax31.set_xticks([])
ax31.set_ylim(3.2, 14.2)
ax31.set_yticks([4.2, 13.2])
ax31.set_ylabel(r'$\gamma_{\rm c}$ ($\rm \mu s^{-1}$)', labelpad=-10)
ax31.legend(loc='upper right')

ax32.scatter(fit_result_th['wr'], fit_result_th['phir'], color = cmap[T_colors], marker = 'o', s = 20, edgecolors = 'white', linewidth = 0.5)
ax32.scatter(fit_result_coh['wr'], fit_result_coh['phir'], color = 'k', marker = 'v', s = 25, edgecolors = 'white', linewidth = 0.5)
ax32.scatter(fit_result_coh['wr'][idx], fit_result_coh['phir'][idx], color = 'white', marker = 'v', s = 25, 
             edgecolors = cmap[T_colors[-1]], linewidth = 0.75)
ax32.vlines(fit_result_coh['wr'][idx], -1, 1e3, color = cmap[T_colors[-1]], linewidth = 0.75, linestyle = 'dashed')
ax32.set_xlim(505, 535)
ax32.set_xticks([])
ax32.set_ylim(0.4, 1.3)
ax32.set_yticks([0.5, 1.2])
ax32.set_ylabel(r'$\phi$ (rad)', labelpad=-5)

ax33.scatter(fit_result_th['wr'], fit_result_th['wa1'], color = cmap[T_colors], marker = 'o', s = 20, edgecolors = 'white', linewidth = 0.5)
ax33.scatter(fit_result_coh['wr'], fit_result_coh['wa1'], color = 'k', marker = 'v', s = 25, edgecolors = 'white', linewidth = 0.5)
ax33.scatter(fit_result_coh['wr'][idx], fit_result_coh['wa1'][idx], color = 'white', marker = 'v', s = 25, 
             edgecolors = cmap[T_colors[-1]], linewidth = 0.75)
ax33.vlines(fit_result_coh['wr'][idx], -1, 1e3, color=cmap[T_colors[-1]], linewidth = 0.75, linestyle = 'dashed')
ax33.set_xlim(505, 535)
ax33.set_xticks([])
ax33.set_ylim(498.2, 499.9)
ax33.set_yticks([498.4, 499.7])
ax33.set_ylabel(r'$f_{\rm b}$ (MHz)', labelpad = -15)

ax34.scatter(fit_result_th['wr'], fit_result_th['phi1'], color = cmap[T_colors], marker = 'o', s = 20, edgecolors = 'white', linewidth = 0.5)
ax34.scatter(fit_result_coh['wr'], fit_result_coh['phi1'], color = 'k', marker = 'v', s = 25, edgecolors = 'white', linewidth = 0.5)
ax34.scatter(fit_result_coh['wr'][idx], fit_result_coh['phi1'][idx], color = 'white', marker = 'v', s = 25, 
             edgecolors = cmap[T_colors[-1]], linewidth = 0.75)
ax34.vlines(fit_result_coh['wr'][idx], -1, 1e3, color = cmap[T_colors[-1]], linewidth = 0.75, linestyle = 'dashed')
ax34.set_xlim(505, 535)
ax34.set_xticks([506, 520, 534])
ax34.set_ylim(0.63, 0.73)
ax34.set_yticks([0.64, 0.72])
ax34.set_ylabel(r'$\phi_{\rm b}$ (rad)', labelpad = -10)
ax34.set_xlabel(r'$\mu$ (MHz)')

ax4.plot(-1, -1, color = 'none', label = r'Fixed parameters:')
ax4.plot(-1, -1, color = 'none', label = r' ')
ax4.plot(-1, -1, color = 'none', label = r'    $\gamma_{\rm i} = $' + f'''{fit_result_coh['gi'].data[0] * 2*np.pi:.2f}''' + r' $\rm \mu s^{-1}$')
ax4.plot(-1, -1, color = 'none', label = r'    $s_{\rm b} = $' + f'''{fit_result_coh['A0'].data[0]:.2f}''')
ax4.plot(-1, -1, color = 'none', label = r'    $\gamma_{\rm b,c} = $' + f'''{fit_result_coh['gc1'].data[0] * 2*np.pi:.2f}''' + r' $\rm \mu s^{-1}$')
ax4.plot(-1, -1, color = 'none', label = r'    $\gamma_{\rm b} = $' + f'''{fit_result_coh['g1'].data[0] * 2*np.pi:.2f}''' + r' $\rm \mu s^{-1}$')
ax4.plot(-1, -1, color = 'none', label = r'    $\tau = $' + f'''{fit_result_coh['c'].data[0]:.2f}''' + r' $\rm \mu s$')
ax4.plot(-1, -1, color = 'none', label = r'    $\varphi = $' + f'''{fit_result_coh['phi0'].data[0]:.2f}''' + ' rad')
ax4.legend(handlelength = 0, handletextpad = 0, loc='upper right', bbox_to_anchor=(1.03, 0.15), ncol = 4, columnspacing = 2)

coord1 = (ax11.get_xlim()[0], ax11.get_ylim()[1])
coord2 = (500, ax0.get_ylim()[0])
con = ConnectionPatch(xyA = coord1, xyB = coord2, coordsA = "data", coordsB = "data", axesA = ax11, axesB = ax0, color='k', linewidth = 0.75)
ax11.add_artist(con)

coord1 = (ax11.get_xlim()[1], ax11.get_ylim()[1])
coord2 = (540, ax0.get_ylim()[0])
con = ConnectionPatch(xyA = coord1, xyB = coord2, coordsA = "data", coordsB = "data", axesA = ax11, axesB = ax0, color='k', linewidth = 0.75)
ax11.add_artist(con)

grid.tight_layout(fig)

plt.savefig('output/bolometer_g2_ext_fig.pdf',  bbox_inches='tight', format='pdf', dpi=400)

plt.show()
