# Supplementary material for: Correlation measurement of propagating microwave photons at millikelvin
Source: Nat Commun. 2025 Apr 24;16:3875. doi: 10.1038/s41467-025-59230-2 (PMC12022262; doi:10.1038/s41467-025-59230-2)
Supplement: Supplementary file 3 — Source Data [file 41467_2025_59230_MOESM3_ESM.zip › Source_Data/bolometer_g2_fig_utils.py]

import numpy as np
import scipy.constants as con
from scipy.special import erfcx
from matplotlib.colors import ListedColormap

def generate_cmap(n_colors):
    vals = 1.0 * np.ones((3*n_colors, 4))
    vals[:, 0] = np.concatenate((np.linspace(0.2, 0.4, n_colors), np.linspace(0.4, 0.8, n_colors), np.linspace(0.8, 0.8, n_colors)))
    vals[:, 1] = np.concatenate((np.linspace(0.2, 0.6, n_colors), np.linspace(0.6, 0.6, n_colors), np.linspace(0.6, 0.2, n_colors)))
    vals[:, 2] = np.concatenate((np.linspace(0.8, 0.8, n_colors), np.linspace(0.8, 0.4, n_colors), np.linspace(0.4, 0.2, n_colors)))
    cmap_new = ListedColormap(vals)
    colors_ref = np.linspace(0, 1, 101)
    return cmap_new(colors_ref)

def generate_cidx(c_var):
    colors_ref = np.linspace(0, 1, 101)
    color_ids = np.zeros(c_var.shape).astype(int)
    var_max = max(c_var.data)
    for i, val in enumerate(c_var.data):
        var_color = val/var_max
        color_idx = np.argmin(np.abs(colors_ref - var_color))
        color_ids[i] = color_idx
    return color_ids

def dBm2W(P_dB):
    P = 1e-3 * 10**(P_dB/10)
    return P

def T2n(T, f=8.427707720547543e9):
    n = 1/(np.exp(con.h*f/(con.k*T))-1)
    return n

def Cauchy(w, w0, g, A, A0):
    return A0 + A * g**2/(g**2 + (w-w0)**2)

def Lorentzian(w, w0, gc, g, phi):
    return np.exp(1j*phi) * gc/(g/2 - 1j*(w-w0))

def my_fun_bg(wp, c, phi0, A0, wa1, gc1, g1, phi1):
    return np.exp(1j*(c*(wp-500) + phi0)) * (A0 + Lorentzian(wp, wa1, gc1, g1, phi1))

def my_fun_bolometer(wp, wr, phi, gi, ge, sigma, A):
    return A - np.exp(1j*phi)*ge*np.sqrt(np.pi/(2*sigma**2)) * erfcx((gi+ge-2*1j*(wp-wr))/(2*np.sqrt(2)*sigma))

def my_fun(wp, c, phi0, A0, wr, wa1, gi, ge, gc1, g1, phir, phi1, sigma, A):
    return my_fun_bg(wp, c, phi0, A0, wa1, gc1, g1, phi1) * my_fun_bolometer(wp, wr, phir, gi, ge, sigma, A)
