# Supplementary material for: Correlation measurement of propagating microwave photons at millikelvin
Source: Nat Commun. 2025 Apr 24;16:3875. doi: 10.1038/s41467-025-59230-2 (PMC12022262; doi:10.1038/s41467-025-59230-2)
Supplement: Supplementary file 3 — Source Data [file 41467_2025_59230_MOESM3_ESM.zip › Source_Data/readme.txt]

1. Python environment:

python 3.9.7
numpy 1.23.5
scipy 1.10.0
matplotlib 3.7.0
xarray 2022.11.0

2. Instructions for use

The data is stored in the data folder in DataArray format.
Each code generates one plot of the main text and the supplementary note.
The expected output can be found in the output folder after running the codes.
