# Supplementary material for: Correlation measurement of propagating microwave photons at millikelvin
Source: Nat Commun. 2025 Apr 24;16:3875. doi: 10.1038/s41467-025-59230-2 (PMC12022262; doi:10.1038/s41467-025-59230-2)
Supplement: Supplementary file 3 — Source Data [file 41467_2025_59230_MOESM3_ESM.zip › Source_Data/bolometer_g2_fig3.py]

import matplotlib.pyplot as plt
import xarray as xr
import numpy as np

import os
dir_code = os.getcwd()
os.chdir(dir_code)

from bolometer_g2_fig_utils import generate_cmap, generate_cidx, T2n

import scipy.constants as con

#%%

cmap = generate_cmap(50)
cm = 1/2.54
plt.rcParams.update({'font.size':7})

#%%

ds_th = xr.open_dataset('bolometer_data/raw_thermal.nc', engine='h5netcdf')
ds_th.close()

ds_coh = xr.open_dataset('bolometer_data/raw_coherent.nc', engine='h5netcdf')
ds_coh.close()

fit_result_th = xr.open_dataset('bolometer_data/fit_thermal.nc', engine='h5netcdf')
fit_result_th.close()

fit_result_coh = xr.open_dataset('bolometer_data/fit_coherent.nc', engine='h5netcdf')
fit_result_coh.close()

scaling_factors = xr.open_dataset('bolometer_data/scaling_factors.nc', engine='h5netcdf')
scaling_factors.close()

#%%

r1 = scaling_factors.r1.item()
r2 = scaling_factors.r2.item()
r3 = scaling_factors.r3.item()
r4 = scaling_factors.r4.item()

r1 = 1 * r1
r2 = 1 * r2
r4 = 9e3*r4
r3 = 1*r3

T = ds_th.T_heater
T_sampleholder = ds_th.T_sampleholder
T_mxc = ds_th.T_mxc

n_th = r1 * T2n(T)
# n_th = r1 * con.k * T/(con.h*8.427707720547543e9)
n_coh = r2 * r1 * ds_coh.P

# n_bath = r4 * T2n(T_mxc)
n_bath = r4 * T_mxc**6
n_bath2 = r4 * T_sampleholder**6

sigma_th = r3 * np.array(fit_result_th.sigma)
sigma_coh = r3 * np.array(fit_result_coh.sigma)

# n_corr = n_th + n_bath

n_fit_th = np.linspace(0, 1.2 * n_th[-1], 101)
n_fit_coh = np.linspace(0, 1.2 * n_coh[-1], 101)

T_colors = generate_cidx(T)

# P_th_sample = n_th * (con.h*8.427707720547543e9) * 133e6
# P_th_sample = con.k * T * 133e6
# n_th = r1 * P_th_sample/(con.h*8.427707720547543e9)/133e6

# P_coh_sample = ds_coh.P * 10**(-108/10)
# P_coh_sample = n_coh * (con.h*8.427707720547543e9) * 133e6

#%%

fig = plt.figure(figsize = (9*cm, 12*cm))
grid = plt.GridSpec(2, 1, wspace = 0, hspace = 0.3)
axs = [plt.subplot(grid[0, 0]), plt.subplot(grid[1, 0]), fig.add_axes([0.62, 0.28, 0.33, 0.16]), fig.add_axes([0.62, 0.57, 0.33, 0.11])]

axs[0].scatter(n_th, sigma_th**2,  color = cmap[T_colors], marker = 'o', s = 30, edgecolors = 'w', linewidth = 0.5)
axs[0].scatter(n_coh, sigma_coh**2, color = cmap[T_colors[0]], marker = 'v', s = 40, edgecolors = 'w', linewidth = 0.5)
axs[0].plot(n_fit_th, n_fit_th**2 + n_fit_th, 'k', linewidth = 0.7)
axs[0].plot(n_fit_coh, n_fit_coh, 'k--', linewidth = 0.75)
axs[0].plot([-50], [-50], mfc = 'none', color = 'k', marker = 'o', ms = 5, mew = 0.7, linewidth = 0.7, label = r'Thermal: $\langle \hat{n} \rangle^2 + \langle \hat{n} \rangle$')
axs[0].plot([-50], [-50], mfc = 'none', color = 'k', marker = 'v', ms = 5, mew = 0.7, linewidth = 0.75, linestyle = 'dashed', label = r'Coherent: $\langle \hat{n} \rangle$')
axs[0].legend(loc = 'upper right', bbox_to_anchor = (0.995, 0.995))
axs[0].set_xlim(-1, 21)
axs[0].set_ylim(-1.5, 27)
axs[0].set_ylabel(r'$(\Delta n)^2$ [(s $\times$ Hz$)^{-2}$]')
axs[0].set_xticks([])

ax2 = axs[0].twiny()
ax2.xaxis.set_label_position("top")
ax2.set_xlim(-1, 21)
P_ticks = ["%.2f" % x for x in np.array([0, 5, 10, 15, 20]) * (con.h*8.427707720547543e9) * 133e6 * 1e15]
ax2.set_xticks([0, 5, 10, 15, 20], P_ticks)
ax2.set_xlabel(r'$P_{\rm h}$ (fW)')

axs[1].scatter(n_th, fit_result_th.wr, color = cmap[T_colors], marker = 'o', s = 30, edgecolors = 'w', linewidth = 0.5)
axs[1].scatter(n_th + n_bath, fit_result_th.wr, marker = 'o', s = 30, facecolors = 'none', edgecolors = cmap[T_colors], linewidth = 1, zorder = 0)
axs[1].scatter(n_coh, fit_result_coh.wr, color = cmap[T_colors[0]], marker = 'v', s = 40, edgecolors = 'w', linewidth = 0.5)
axs[1].set_xlabel(r'$\langle \hat{n} \rangle$ [(s $\times$ Hz$)^{-1}$]')
axs[1].set_ylabel(r'$\mu$ (MHz)')
axs[1].set_xlim(-1, 21)
axs[1].set_ylim(503,537)
axs[1].set_xticks([0, 5, 10, 15, 20])
axs[1].set_yticks([505, 515, 525, 535])

cax = axs[1].inset_axes([0.68, 0.87, 0.30, 0.03])
[i.set_linewidth(0.5) for i in cax.spines.values()]
cax.imshow([cmap], extent=[-0, 24.5, 0.5, -0.5])
cax.tick_params(pad = 1.5)
cax.xaxis.set_tick_params(width = 0.5)
cax.yaxis.set_tick_params(width = 0.5)
cax.set_yticks([])
cax.set_xticks([0, 24.5], labels=['0', format(T[-1], '.0f')])
cax.set_xlabel(r'$T\,({\rm K})$', labelpad = -6)
cax.xaxis.set_ticks_position('top')
cax.xaxis.set_label_position('top') 

axs[2].scatter(T, T_sampleholder, facecolors = 'none', edgecolors = cmap[T_colors], marker = 's', s = 10, linewidth = 0.75)
axs[2].scatter(T, T_mxc, facecolors = 'none', edgecolors = cmap[T_colors], marker = 'D', s = 10, linewidth = 0.75)
axs[2].scatter(-50, -50, color = 'none', edgecolors = 'k', linewidths = 0.5, marker = 's', s = 10, label = 'Sample')
axs[2].scatter(-50, -50, color = 'none', edgecolors = 'k', linewidths = 0.5,  marker = 'D', s = 10, label = 'MXC')
axs[2].legend(loc = 'upper left')
axs[2].set_xlim(-0.1, 2.1)
axs[2].set_xticks([0.0, 2.0], labels = ['0.0', '2.0'])
axs[2].set_xlabel('$T$ (K)', labelpad = -7)
axs[2].set_ylim(0.0, 0.2)
axs[2].set_yticks([0.0, 0.2])
axs[2].set_ylabel('$T_b$ (K)', labelpad = -9)

axs[3].scatter(n_th, sigma_th**2, color = cmap[T_colors], marker = 'o', s = 30, edgecolors = 'white', linewidth = 0.5)
axs[3].scatter(n_coh, sigma_coh**2, color = cmap[T_colors[0]], marker = 'v', s = 40, edgecolors = 'white', linewidth = 0.5, zorder = 0)
axs[3].plot(n_fit_th, n_fit_th**2 + n_fit_th, 'k', linewidth = 0.7)
axs[3].plot(n_fit_coh, n_fit_coh, 'k--', linewidth = 0.75)
axs[3].set_xlim(-0.05, 0.45)
axs[3].set_ylim(-0.15, 1.05)
axs[3].set_xticks([0.0, 0.4])
axs[3].set_yticks([0.0, 0.9])
#axs[3].set_xlabel(r'$\langle n \rangle$', labelpad = -7)
#axs[3].set_ylabel(r'$(\Delta n)^2$', labelpad = -9)

fig.align_labels()
grid.tight_layout(fig)

plt.savefig('output/bolometer_g2_fig3.pdf',  bbox_inches='tight', format='pdf', dpi=400)

plt.show()
