# Supplementary material for: Correlation measurement of propagating microwave photons at millikelvin
Source: Nat Commun. 2025 Apr 24;16:3875. doi: 10.1038/s41467-025-59230-2 (PMC12022262; doi:10.1038/s41467-025-59230-2)
Supplement: Supplementary file 3 — Source Data [file 41467_2025_59230_MOESM3_ESM.zip › Source_Data/bolometer_g2_fig2.py]

import matplotlib.pyplot as plt
import xarray as xr
import numpy as np

import os
dir_code = os.getcwd()
os.chdir(dir_code)

from bolometer_g2_fig_utils import generate_cmap, generate_cidx, dBm2W, T2n

import scipy.constants as con

#%%

cmap = generate_cmap(50)
cm = 1/2.54
plt.rcParams.update({'font.size':7})

#%%

ds_2a = xr.open_dataset('bolometer_data/fit_2.nc', engine = 'h5netcdf')
ds_2a.close()

#%%

T_colors = generate_cidx(ds_2a.T_heater)
Pp_slice_start = -43
Pp_slice_stop = -37 
lin_fit_start_idx = 5

#%%
fig = plt.figure(figsize = (9*cm, 9*cm))
grid = plt.GridSpec(2, 1, wspace = 0, hspace = 0.3, height_ratios=(1.9, 1))
axs = [plt.subplot(grid[0, 0]), plt.subplot(grid[1, 0])]

for i, _ in enumerate(ds_2a.T_heater):
    axs[0].scatter(ds_2a.Pp, ds_2a.fr[i]/1e6, color = cmap[T_colors[i]], marker = 'o', s = 6.5, alpha = 0.5, edgecolors = 'w', linewidth = 0.5)
    p = np.poly1d(np.polyfit(dBm2W(ds_2a.Pp), ds_2a.fr[i]/1e6, 3))
    axs[0].plot(ds_2a.Pp, p(dBm2W(ds_2a.Pp)), color = cmap[T_colors[i]], linewidth = .75)
axs[0].set_ylabel(r'$f_\mathrm{r}$ (MHz)')
axs[0].set_xlabel(r'$P_\mathrm{p}$ (dBm)')
axs[0].set_xticks(np.arange(-50, -20 + 1, 10), np.arange(-50, -20 + 1, 10) - 80)
axs[0].set_ylim(513, 525)
axs[0].set_yticks([514, 519, 524])

axs[0].axvspan(Pp_slice_start, Pp_slice_stop, color='gray', alpha = 0.3, linewidth = 0)

cax = axs[0].inset_axes([0.05, 0.05, 0.75, 0.05])
[i.set_linewidth(0.5) for i in cax.spines.values()]
cshape = np.shape(cmap)
cax.imshow(np.reshape(cmap, (1, cshape[0], cshape[1])), extent=[0, 100, -1.5, 1.5])
cax.tick_params(pad = 2)
cax.yaxis.set_tick_params(width = 0.5)
cax.set_xticks([0, 100], labels = ['0', format(max(ds_2a.T_heater), '.1f')])
cax.set_yticks([])
cax.set_xlabel(r'$T$ (K)', labelpad = -5.5)
cax.xaxis.set_ticks_position('top')
cax.xaxis.set_label_position('top')

ds_2b = ds_2a.fr.sel(Pp = slice(Pp_slice_start, Pp_slice_stop))
fr0 = ds_2b.data[0].mean()
delta_fr = np.zeros(ds_2a.T_heater.shape)
delta_fr_std_err = np.zeros(ds_2a.T_heater.shape)
for i, T in enumerate(ds_2a.T_heater):
    delta_fr[i] = ds_2b.data[i].mean() - fr0
    delta_fr_std_err[i] = (ds_2b.data[i] - ds_2b.data[0]).std()
    axs[1].errorbar(T2n(ds_2a.T_heater[i]), -delta_fr[i]/1e6, yerr = delta_fr_std_err[i]*1e-6, color = cmap[T_colors[i]], fmt = '.', elinewidth = 1, markersize = 6)
    
n = np.linspace(0, 2.1, 1001)
p = np.poly1d(np.polyfit(T2n(ds_2a.T_heater[lin_fit_start_idx:]), -delta_fr[lin_fit_start_idx:]/1e6, 1))
axs[1].plot(n, p(n), 'k', linewidth=0.5, label='Linear')
p = np.poly1d(np.polyfit(T2n(ds_2a.T_heater), -delta_fr/1e6, 3))
axs[1].plot(n, p(n), 'k--', linewidth=0.75, label='Cubic')
axs[1].set_xlabel(r'$\langle \hat{n} \rangle$ [(s $\times$ Hz$)^{-1}$]')
axs[1].set_ylabel(r'$-\Delta f_\mathrm{r}$ (MHz)')
axs[1].legend(loc='best')
axs[1].set_xlim(-0.1, 2.2)
axs[1].set_xticks([0.0, 0.7, 1.4, 2.1])
axs[1].set_ylim(-0.4, 6.4)
axs[1].set_yticks([0, 3, 6])

ax2 = axs[1].twiny()
ax2.xaxis.set_label_position("top")
ax2.set_xlim(-0.1, 2.2)
P_ticks = ["%.2f" % x for x in np.array([0.0, 0.7, 1.4, 2.1]) * (con.h*8.427707720547543e9) * 133e6 * 1e15]
ax2.set_xticks([0.0, 0.7, 1.4, 2.1], P_ticks)
ax2.set_xlabel(r'$P_{\rm h}$ (fW)')

fig.align_labels()
grid.tight_layout(fig)

plt.savefig('output/bolometer_g2_fig2.pdf', bbox_inches='tight', format='pdf', dpi=400)

plt.show()
